# Supplementary material for: Balance Performance across the Lifespan Assessed by the Leonardo Mechanograph®: A Cross-Sectional Study
Source: J Funct Morphol Kinesiol. 2019 Dec 19;5(1):1. doi: 10.3390/jfmk5010001 (PMC7739225; doi:10.3390/jfmk5010001)
Supplement: Supplementary file 1 [file jfmk-05-00001-s001.zip]

Archive with 4 entries (4 files):
- Supplementary Table S2.xlsx
- Supplementary Table S1.xlsx
- Supplementary Table S3.xlsx
- Supplement Figure S1-S4.docx
