# Supplementary material for: Balance Performance across the Lifespan Assessed by the Leonardo Mechanograph®: A Cross-Sectional Study
Source: J Funct Morphol Kinesiol. 2019 Dec 19;5(1):1. doi: 10.3390/jfmk5010001 (PMC7739225; doi:10.3390/jfmk5010001)
Supplement: Supplementary file 1 [file jfmk-05-00001-s001.zip › Supplementary Table S2.xlsx]

## Sheet: Table S1
Table S2. Age- and sex-related normative values of balance variables in five-year bands of age.
				Romberg EO			Semi-tandem EO			Tandem EO			One right EO			One left EO
variable	sex	n	age group	median	Q1	Q3	median	Q1	Q3	median	Q1	Q3	median	Q1	Q3	median	Q1	Q3
PLen [in mm]	female	28	20-25	151.884	126.727	207.105	209.927	173.856	250.665	352.374	301.505	465.246	637.924	449.63	789.205	643.601	520.838	943.14
		23	26-30	158.122	127.702	230.846	194.114	162.936	231.685	404.621	336.567	467.76	682.769	585.496	870.942	779.89	540.354	987.239
		25	31-35	186.652	148.639	231.495	225.129	191.052	259.958	391.64	327.14	471.464	817.979	613.524	1002.78	854.669	667.755	934.628
		23	36-40	173.08	132.938	223.744	214.044	145.271	265.96	413.325	300.088	509.943	649.425	430.089	1012.66	580.531	443.772	896.227
		31	41-45	130.304	111.812	146.191	150.947	140.42	181.544	356.124	300.26	417.139	448.336	385.748	529.146	463.753	418.279	575.853
		23	46-50	136.242	103.058	157.03	170.723	126.76	195.541	382.29	269	463.329	407.279	363.115	559.557	449.391	361.09	548.908
		31	51-55	138.2	117.733	177.306	172.626	135.107	203.986	390.99	257.95	541.033	481.819	404.042	635.689	557.02	436.934	627.577
		25	56-60	158.36	142.75	225.705	198.031	162.687	254.616	455.964	361.926	610.594	678.262	471.645	797.939	711.454	462.915	1008.67
		26	61-65	265.374	216.308	309.966	258.629	225.412	308.581	653.122	504.635	702.446	1121.96	887.868	1408.68	995.132	811.578	1329.85
		29	66-70	257.318	217.492	313.749	321.631	270.673	388.709	712.7	537.378	963.09	1123.98	1005.61	1344.86	1196.4	1106.7	1407.15
		15	71-75	273.959	247.202	336.638	301.832	273.885	405.902	888.069	683.303	1177.17	1129	927.441	1250.76	1274.16	1021.39	1545.67
		5	76-80	311.102	245.47	416.614	463.975	369.268	620.995	972.242	643.382	2522.26	1385.43	1209.15	2137.68	1734.06	1224.19	1888.99
		5	81+	270.11	188.922	503.688	480.033	348.936	561.959	1254.35	635.427	2276.63	1661.85	1294.07	2398.66	1428.4	1008.27	2376.57
	male	30	20-25	170.537	132.909	215.033	256.976	227.397	293.192	418.776	377.774	491.053	927.126	714.846	1096.39	1003.08	601.772	1372.67
		23	26-30	174.136	140.339	224.365	239.585	207.623	289.219	395.238	339.551	616.363	791.114	614.235	1021.83	958.319	728.852	1243.16
		37	31-35	191.85	162.209	233.218	246.401	219.507	314.477	435.111	375.527	644.856	953.788	646.221	1310.1	980.864	757.699	1468.62
		18	36-40	197.989	156.745	260.307	240.774	181.511	319.921	388.008	354.708	498.841	917.66	698.314	1122.59	861.714	619.141	1307.81
		23	41-45	151.824	119.481	179.022	160.317	133.368	194.35	361.138	296.855	463.946	466.842	423.609	610.056	489.388	403.072	587.994
		28	46-50	135.829	114.407	164.628	165.933	139.558	196.348	382.022	309.709	452.7	558.474	455.437	668.805	538.651	461.486	643.506
		21	51-55	142.85	127.32	203.332	199.139	161.109	212.128	355.253	305.689	454.116	506.289	414.057	655.297	560.628	494.332	650.63
		19	56-60	163.01	138.218	202.832	202.948	174.309	264.368	519.851	425.285	620.493	663.911	556.401	859.107	703.298	554.768	1080.34
		23	61-65	262.611	218.443	307.691	336.835	263.412	409.128	732.508	538.343	893.658	1310.34	1105.45	1547.53	1379.11	1267.63	1863.91
		28	66-70	278.969	239.678	344.689	373.246	324.997	470.6	738.833	624.988	981.211	1379.42	1100.76	1914.78	1430.3	1220.09	1739.79
		8	71-75	261.682	251.275	296.164	331.222	285.948	497.641	783.829	574.008	1249.25	1315.38	974.585	1629.58	1314.9	1056.62	1662.94
		13	76-80	275.176	236.752	343.042	408.264	355.608	469.569	958.248	675.661	1604.9	1419.35	1158.13	2378.18	1629.59	1286.13	2590.91
		10	81+	297.465	198.456	463.238	453.32	378.564	566.037	1207.75	750.209	2647.6	1540.7	1307.74	2189.07	1327.27	1021.92	1490.03
PLenX [in mm]	female	28	20-25	93.1127	77.5877	136.6	140.495	120.127	161.613	230.285	167.59	307.723	474.019	321.504	614.634	462.63	353.996	698.68
		23	26-30	102.837	76.795	136.189	131.981	108.793	168.418	260.504	206.374	306.783	518.94	408.078	662.304	629.823	400.737	779.322
		25	31-35	100.116	91.3173	153.917	153.617	130.267	176.132	243.55	216.036	306.306	548.256	448.379	770.805	641.492	533.428	734.337
		23	36-40	104.744	82.2089	136.539	142.542	106.081	188.913	253.725	183.895	342.734	498.054	298.81	707.942	404.832	319.011	674.763
		31	41-45	84.4051	71.1221	105.706	106.16	93.0308	121.346	243.418	204.316	286.927	331.417	301.262	373.778	337.504	308.847	423.018
		23	46-50	90.1618	65.2426	114.279	115.88	85.25	138.512	254.784	177.607	347.391	309.996	269.353	387.666	331.97	276.919	425.132
		31	51-55	91.0854	69.751	135.498	119.807	98.1819	142.826	260.825	187.767	353.229	362.05	306.554	435.303	400.724	320.346	489.721
		25	56-60	113.652	98.8939	145.963	137.249	110.146	163.493	314.491	277.504	403.929	449.918	347.002	609.472	540.636	345.599	718.839
		26	61-65	196.908	165.14	220.69	193.122	155.049	220.175	443.132	346.732	507.506	822.101	663.447	1048.9	746.738	614.5	1007.18
		29	66-70	190.343	136.037	231.189	222.199	186.866	275.585	460.72	379.043	579.534	819.677	732.518	1068.17	959.891	824.45	1044.77
		15	71-75	186.071	165.236	241.305	227.015	184.413	275.471	597.975	434.423	758.099	829.513	700.475	934.768	920.702	734.721	1015.65
		5	76-80	181.899	128.113	270.521	338.638	220.907	400.357	563.366	414.55	1321.53	1016.05	886.613	1280.28	1164.17	871.089	1308.93
		5	81+	128.173	110.01	346.213	345.06	231.51	421.888	678.047	473.632	1361.68	1299.08	856.012	1767.81	987.815	708.669	1803.37
	male	30	20-25	97.8683	70.7614	138.423	168.701	135.681	200.65	269.816	228.558	325.056	708.794	506.41	826.251	717.14	407.597	1070.96
		23	26-30	101.784	70.367	147.091	153.224	140.696	202.524	251.867	233.548	371.125	571.438	468.152	741.993	742.226	519.496	917.33
		37	31-35	123.188	90.9393	149.56	164.292	137.865	188.02	301.285	259.13	400.875	712.315	484.854	959.478	797.307	586.175	1094.8
		18	36-40	135.604	70.6685	173.308	158.069	114.582	217.574	273.069	245.666	332.709	638.699	504.245	856.554	613.715	424.977	1026.72
		23	41-45	100.818	80.1433	112.762	105.701	91.3084	129.488	237.927	197.853	323.806	344.452	272.836	403.87	330.294	284.314	412.197
		28	46-50	86.4839	76.9778	112.634	119.261	104.125	137.641	275.431	229.242	326.979	411.333	345.431	468.635	412.99	339.328	477.091
		21	51-55	95.6134	81.8308	140.182	129.212	112.629	147.007	259.931	217.111	288.152	380.896	303.099	471.162	415.75	359.352	458.082
		19	56-60	110.068	92.101	125.01	137.546	110.131	184.481	357.48	241.279	441.076	491.074	424.616	672.855	523.916	401.369	826.686
		23	61-65	178.235	145.186	211.03	241.557	159.714	278.621	501.114	367.049	601.791	987.814	831.59	1176.48	1094.9	902.538	1407.97
		28	66-70	186.03	164.5	224.598	256.323	211.182	308.344	517.534	429.047	622.958	1055.67	838.365	1376.17	1067.42	943.33	1211.24
		8	71-75	152.578	141.414	207.457	244.699	203.016	336.416	578.475	404.169	786.988	946.498	738.567	1229.91	979.679	814.129	1226
		13	76-80	157.789	133.067	264.92	269.604	248.34	349.691	561.534	427.921	870.048	1101.91	892.453	1851.37	1183.3	937.381	1635.86
		10	81+	154.596	76.413	319.477	297.526	260.988	315.177	733.016	420.949	1200.06	1077.46	886.952	1572.39	908.951	668.199	1091.91
PLenY [in mm]	female	28	20-25	98.71	86.6126	125.215	126.509	102.008	153.707	235.112	193.99	281.685	328.525	260.635	415.958	328.599	282.78	448.537
		23	26-30	103.614	84.2536	156.297	119.204	97.9096	139.511	225.495	193.321	271.125	362.857	311.062	444.69	382.347	314.714	427.711
		25	31-35	107.378	99.3599	134.356	133.648	112.357	163.603	209.899	183.448	285.15	359.955	297.03	516.678	390.447	294.64	448.908
		23	36-40	125.813	77.1744	154.358	122.189	85.7893	147.908	269.812	173.353	310.221	316.903	244.088	539.185	316.842	240.348	481.674
		31	41-45	75.5843	69.3785	92.1582	90.1193	80.5483	117.161	201.093	162.568	254.579	247.152	199.123	289.549	247.731	197.813	329.777
		23	46-50	73.3378	66.6159	94.1885	96.6769	70.3002	111.218	213.928	144.422	314.83	228.783	193.452	295.548	229.945	188.605	261.341
		31	51-55	80.5508	68.2767	102.395	97.5761	75.6056	114.434	236.739	152.917	352.652	253.246	203.242	338.285	287.771	213.575	337.546
		25	56-60	94.2711	76.3412	135.446	124.518	99.9911	173.905	266.8	189.044	377.524	315.731	224.085	440.461	337.873	227.39	564.472
		26	61-65	146.817	113.73	181.583	151.056	132.845	176.544	366.451	266.081	434.22	546.916	447.483	719.502	501.119	423.624	642.141
		29	66-70	152.826	123.781	174.429	192.723	147.502	236.729	422.38	318.479	609.92	600.376	503.928	675.143	572.841	531.207	711.061
		15	71-75	154.838	148.852	184.976	167.414	146.339	242.269	479.57	418.59	796.366	606.62	496.738	685.488	646.1	524.447	804.423
		5	76-80	213.038	179.53	261.203	265.104	253.004	399.775	545.903	406.059	1824.75	697.584	616.568	1419.89	990.549	662.274	1085.95
		5	81+	209.953	131.521	296.467	262.722	193.978	329.762	870.962	327.244	1481.47	825.046	757.659	1279.55	874.426	534.136	1207.56
	male	30	20-25	113.514	88.5489	137.171	160.892	138.794	187.47	264.652	223.74	332.179	473.057	356.808	526.811	497.423	348.443	593.718
		23	26-30	120.799	100.962	147.54	146.764	123.624	165.288	258.85	199.997	416.231	401.574	352.263	560.256	456.882	386.528	619.751
		37	31-35	120.354	102.72	160.762	156.978	128.459	191.207	277.781	230.287	427.14	435.158	335.543	660.148	470.746	376.285	732.393
		18	36-40	126.651	91.519	154.014	150.137	119.723	199.476	233.531	199.919	288.689	434.449	337.061	588.456	448.033	328.915	601.216
		23	41-45	91.0331	66.8621	101.554	100.099	80.6984	115.188	217.882	163.324	270.363	263.096	236.302	337.305	260.986	235.536	325.552
		28	46-50	80.7542	68.38	97.0617	91.2604	78.6387	115.897	220.411	135.91	261.74	324.948	225.34	422.593	293.016	228.654	365.77
		21	51-55	88.5536	77.6275	100.598	111.875	85.7847	127.609	199.673	164.607	259.868	276.211	233.488	344.719	294.14	255.358	340.681
		19	56-60	106.928	79.9104	117.548	123.932	96.5188	170.883	317.139	269.54	401.14	336.366	304.597	481.082	372.706	303.524	578.217
		23	61-65	158.202	130.973	187.077	190.494	172.901	227.005	455.176	329.579	568.492	690.337	524.099	876.651	694.241	605.424	1006.27
		28	66-70	172.582	139.933	211.51	233.856	181.191	267.015	423.144	344.845	604.65	743.479	554.673	966.557	724.639	612.971	995.243
		8	71-75	175.213	159.829	211.189	189.822	170.473	233.227	414.099	334.853	788.233	662.94	515.467	848.802	656.637	515.313	895.265
		13	76-80	183.127	157.976	223.642	244.277	205.415	281.921	639.828	393.701	953.575	722.874	587.813	1119.57	830.565	642.307	1580.18
		10	81+	220.972	149.03	285.467	284.849	217.858	384.383	821.074	467.597	2014.98	925.332	772.509	1154.57	754.573	703.416	799.475
				Romberg EO			Semi-tandem EO			Tandem EO			One right EO			One left EO
variable	sex	n	age group	median	Q1	Q3	median	Q1	Q3	median	Q1	Q3	median	Q1	Q3	median	Q1	Q3
StdElA [in cm²]	female	28	20-25	1.3524	0.856025	2.06705	1.3227	0.92205	1.58715	1.7256	1.30218	3.69025	20.1212	4.49182	49.0356	23.2877	3.03808	56.391
		23	26-30	1.5543	0.9366	2.6386	1.4155	0.9954	1.8708	2.0349	1.2174	3.0188	21.7929	12.3584	32.3142	34.1018	7.7846	50.4605
		25	31-35	1.4793	0.9425	2.36325	1.3283	1.12995	2.1773	1.9249	1.13725	2.761	28.8009	12.1724	43.9015	30.2175	14.6804	40.4206
		23	36-40	1.7956	1.2707	3.2318	1.2464	1.0634	2.2943	2.3002	1.7221	2.818	24.4296	3.1271	37.8971	8.9169	2.6731	40.2603
		31	41-45	1.3238	0.6556	1.9927	1.3346	0.7048	1.9349	2.0656	1.2448	3.2818	3.3684	2.0482	4.2605	3.1433	2.132	4.204
		23	46-50	1.4377	1	1.8699	1.3175	0.5908	2.0493	2.5176	1.6337	3.0408	3.4057	2.5439	4.2851	2.5206	2.2482	3.5211
		31	51-55	1.8528	1.1736	2.4934	1.371	0.9942	1.8174	2.6423	1.6128	4.3831	3.866	2.6048	6.0038	3.7662	2.7845	6.3748
		25	56-60	1.869	1.2663	2.5481	1.65	1.28385	3.04925	2.8455	1.6453	4.6655	5.058	3.45145	10.2144	4.8184	3.40895	17.9802
		26	61-65	2.6673	1.88505	4.07	2.2291	1.46898	2.8113	3.01325	1.68323	4.24133	30.2089	14.3145	39.1124	27.081	11.5128	44.5255
		29	66-70	2.3673	1.53435	3.69575	2.8599	1.9429	3.4643	3.612	2.2675	6.8906	31.3576	20.2863	43.4837	29.3131	26.3032	34.9552
		15	71-75	2.2689	1.6398	2.7113	2.274	1.6863	2.9973	4.7833	3.8776	8.3913	21.0926	12.6386	34.496	33.6842	15.6076	47.9185
		5	76-80	3.5978	1.79405	4.5811	3.5367	2.0862	5.7806	10.5059	3.9233	52.5851	60.6896	34.4054	89.2182	34.6048	27.4527	63.6328
		5	81+	1.2444	1.1461	5.28765	3.9756	2.96565	4.8555	34.9346	5.5572	144.21	105.197	49.3938	120.922	56.1852	25.9396	180.086
	male	30	20-25	1.2023	0.601925	2.23368	1.7322	1.1478	2.42972	1.74405	1.12542	3.0678	29.2759	8.85982	55.4071	42.1681	5.47	80.904
		23	26-30	1.5809	1.1622	2.5427	1.8936	1.3365	2.5401	2.3477	1.4041	4.4514	21.2683	15.0485	36.5894	35.7517	15.1337	53.9603
		37	31-35	1.8631	0.88695	3.2162	1.7936	1.2069	3.2007	2.4659	1.4976	6.5295	25.2487	12.8265	46.7306	36.1401	10.7002	58.3155
		18	36-40	1.704	1.11415	3.14475	2.00475	1.30635	2.76315	1.8874	1.19852	3.10205	29.0988	16.5721	42.8184	31.835	9.64523	61.0412
		23	41-45	1.4393	0.9777	1.7713	1.2249	1.0088	2.0171	2.056	1.2774	3.6331	3.0382	2.3965	4.5651	3.5508	2.6601	4.9835
		28	46-50	1.78745	1.1159	2.71172	1.3636	0.814475	1.81095	2.0865	1.2261	3.18478	4.26	2.5198	5.72822	3.6662	2.699	5.0469
		21	51-55	1.9016	1.3916	2.5782	2.2993	1.44535	3.0494	2.6016	1.71905	4.9947	4.1567	3.59305	5.53515	5.2366	3.60565	7.3263
		19	56-60	2.2202	1.0002	3.0655	2.1254	1.2685	3.4734	3.1248	1.9788	4.8818	7.7523	2.8971	10.8413	4.5498	3.3225	15.3226
		23	61-65	3.1966	1.5385	3.9056	2.3535	1.9618	2.9643	3.7741	2.1615	5.0799	32.0815	24.5087	53.1445	47.4112	34.3943	57.7526
		28	66-70	3.0314	1.8078	3.87538	3.4477	2.63687	4.68683	4.3185	3.09465	6.7842	38.6612	26.2203	69.8683	44.5223	26.1376	74.2931
		8	71-75	2.94615	1.9348	4.60093	2.8003	1.86498	3.23305	2.8557	1.84558	7.22842	44.1293	23.799	51.4591	40.9394	28.2275	51.9423
		13	76-80	2.1271	1.4603	4.1423	3.5512	2.42895	6.9622	5.8216	3.78705	20.6139	57.5765	26.9239	127.796	54.9678	31.2719	76.0329
		10	81+	2.80195	1.5131	2.98757	3.9349	3.05338	5.39172	32.3776	4.23477	92.4684	46.9692	18.7785	93.6862	50.0821	28.0464	63.1687
BtMeanvCoF [in cm/s]	female	28	20-25	10.0123	8.3039	13.6389	13.8303	11.4593	16.4445	23.1814	19.8775	29.5979	36.3649	29.4638	48.1429	39.4489	32.0855	52.4033
		23	26-30	10.4414	8.462	15.1922	12.7801	10.7283	15.1465	26.3508	22.3132	30.7636	44.1674	34.1276	48.0785	45.1682	32.4367	56.1369
		25	31-35	12.2716	9.83585	15.2618	14.8612	12.5648	17.0875	25.9794	21.4391	28.401	47.2052	36.7231	52.6134	49.2427	39.6296	53.0532
		23	36-40	13.6429	10.9717	15.6043	15.0417	12.4778	17.6513	30.0051	23.2327	34.9853	44.1791	33.5333	54.3863	46.3048	38.7929	53.6141
		31	41-45	13.0288	11.1798	14.6173	15.0928	14.0402	18.1521	35.6079	30.0223	41.7087	44.828	38.5699	52.908	46.3695	41.8227	57.5781
		23	46-50	13.6225	10.3045	15.701	17.0701	12.6744	19.5516	38.2242	26.8966	46.3271	40.7228	36.307	55.9487	44.9335	36.1045	54.8839
		31	51-55	13.8183	11.7718	16.9747	17.1121	13.4358	18.9345	39.0941	25.7917	47.3116	48.1759	40.3992	61.0314	55.6951	43.6879	62.7498
		25	56-60	15.69	13.7169	16.9405	19.1995	16.1656	21.877	42.371	34.6977	52.3071	54.4437	46.5778	70.0561	65.1681	46.2857	77.9866
		26	61-65	17.5744	14.3568	20.4213	17.0329	14.8814	20.2858	41.4884	33.2129	45.8773	62.0617	51.1716	80.8997	57.1189	48.3954	78.1339
		29	66-70	16.8872	14.3414	20.6579	21.2449	17.8934	25.6034	46.9964	35.4357	54.8712	68.5652	58.7039	74.9929	70.722	64.2169	79.5082
		15	71-75	17.9616	16.3439	22.2295	19.9674	18.1501	26.7657	54.064	41.2298	65.8102	65.834	57.4056	73.3742	74.8628	59.2219	86.8935
		5	76-80	20.3634	16.1725	27.4331	30.7395	24.3604	40.8016	50.5718	42.4975	90.5079	78.5002	65.8552	108.508	86.6922	70.3267	108.613
		5	81+	17.8896	12.485	33.3418	31.3901	22.944	37.1904	56.2521	41.88	101.508	87.3049	70.7723	111.63	81.8799	59.1652	127.392
	male	30	20-25	11.291	8.71172	14.0876	16.9533	14.9515	19.2487	27.3012	24.3332	32.2386	52.4804	41.4725	60.5378	57.9018	37.9589	69.3686
		23	26-30	11.3954	9.2094	14.79	15.8404	13.6314	19.0893	25.4748	22.3923	35.6991	46.7375	40.1088	58.4503	49.489	43.172	62.1082
		37	31-35	12.6041	10.6767	15.4149	16.2668	14.45	20.67	28.7439	24.6146	37.8745	53.7989	39.8394	70.8628	58.0398	44.2599	81.1321
		18	36-40	13.5001	10.4443	18.1046	15.8215	13.9715	19.5255	25.8006	24.7948	35.9685	51.9984	43.705	65.3274	55.9419	37.4875	73.3349
		23	41-45	15.1805	11.9466	17.9	16.0297	13.3351	19.4326	36.1093	29.6818	46.3888	46.6784	42.3556	60.998	48.9327	40.3021	58.792
		28	46-50	12.9193	11.4393	15.8427	16.4145	13.8883	19.6324	37.444	30.76	44.7482	55.8405	45.538	66.4127	53.8583	46.1428	64.3425
		21	51-55	14.2832	12.7304	20.3307	19.9114	16.1089	21.2101	35.5208	30.5651	45.4059	50.6225	41.4005	65.5215	56.0558	49.427	65.0549
		19	56-60	15.4329	13.8201	17.6753	18.6493	15.9837	25.9246	48.8959	39.5933	56.6545	66.3828	55.6332	85.9	67.935	55.4699	94.1923
		23	61-65	17.2742	14.458	20.3079	22.3201	17.4128	27.0269	47.2179	35.4698	56.6373	75.4712	65.6526	89.6861	82.0669	73.9113	107.414
		28	66-70	18.3736	15.7716	22.747	24.6249	21.3553	31.0094	47.1693	40.1196	62.047	79.59	63.4425	106.341	80.1905	71.6067	96.7031
		8	71-75	17.2229	16.6049	19.6177	21.8952	18.8534	32.7125	45.8343	37.8456	73.7638	77.6325	54.2298	94.5344	78.5959	61.5627	97.2971
		13	76-80	18.2372	15.5946	22.7274	25.9624	23.4734	29.5995	56.1323	41.7926	74.2773	78.618	67.8801	103.188	87.3337	70.7435	121.175
		10	81+	19.5969	13.0619	30.6876	29.1265	24.9188	32.8619	66.4938	42.8505	109.641	79.5846	67.6658	113.539	70.7763	58.8277	81.2983
BtVmeanX [in mm/s]	female	28	20-25	6.1482	5.1102	8.8539	9.22465	7.89365	10.6668	14.978	11.0109	18.5131	27.8208	20.9849	36.2982	27.7007	22.7698	39.6825
		23	26-30	6.7434	5.0577	8.9879	8.6248	7.2336	11.0783	16.8387	13.4874	20.2397	30.9022	23.4449	36.7864	35.8312	22.1096	44.3269
		25	31-35	6.5947	6.005	10.1416	10.0774	8.59495	11.6284	15.7407	14.2083	19.9575	33.4449	28.0612	42.1966	35.8517	31.4658	41.6355
		23	36-40	8.5982	6.0896	10.0931	10.4859	8.102	12.766	19.4598	16.4074	24.1938	32.6765	25.5468	38.2319	33.8894	25.9416	40.3687
		31	41-45	8.4405	7.1122	10.5706	10.616	9.3031	12.1346	24.3418	20.4316	28.6927	33.1417	30.1262	37.3778	33.7504	30.8847	42.3018
		23	46-50	9.0162	6.5243	11.4279	11.588	8.525	13.8512	25.4784	17.7607	34.7391	30.9996	26.9353	38.7666	33.197	27.6919	42.5131
		31	51-55	9.1085	6.9751	10.5305	11.2714	9.4697	13.4625	26.0825	18.7767	33.5773	36.205	30.6554	43.5303	40.0724	32.0346	48.8473
		25	56-60	10.7332	9.54055	11.9327	13.2612	10.6876	14.806	29.9916	27.7504	35.378	40.7461	33.9747	51.1455	51.1924	34.5599	58.7502
		26	61-65	13.0152	10.8488	14.5348	12.7048	10.23	14.5606	29.2202	21.8433	33.4719	48.8309	37.111	60.176	43.951	35.7721	58.6097
		29	66-70	12.6306	8.96845	15.3124	14.61	12.2801	18.1172	29.093	24.9838	36.6625	49.3839	42.9235	59.4489	57.0336	48.3027	61.3199
		15	71-75	12.2204	10.8502	14.7492	14.8911	12.2219	18.1904	36.1099	26.1445	39.4065	47.2481	43.0135	54.1856	54.0993	40.9119	58.7719
		5	76-80	11.9073	8.445	17.8167	22.285	14.5787	26.3841	31.3735	24.1463	50.6131	58.9396	47.3821	66.1955	58.2046	50.226	75.268
		5	81+	8.4897	7.27055	22.9199	22.8687	15.224	27.7516	36.8551	27.9934	61.1869	68.1382	46.6859	82.2271	54.3951	42.706	96.4167
	male	30	20-25	6.41125	4.66537	9.1148	11.1276	8.97618	12.6388	17.6673	14.4315	20.6801	37.8772	29.5149	45.7759	41.3698	26.0891	53.9789
		23	26-30	6.6672	4.618	9.7428	10.1067	9.2502	13.4	16.6235	15.3536	21.8072	32.7404	30.3183	42.1122	39.1436	28.9969	48.9316
		37	31-35	8.0965	5.96155	9.8271	10.7783	9.1098	12.3833	19.3033	17.1288	25.2833	42.2363	28.5295	52.7032	45.1668	34.2418	57.9211
		18	36-40	8.893	4.6667	12.1943	10.3885	8.8799	13.348	18.6409	16.6408	23.309	37.1806	31.2547	49.3677	40.5125	28.0887	55.1666
		23	41-45	10.0818	8.0143	11.2763	10.5701	9.1308	12.9488	23.7927	19.7853	32.3806	34.4452	27.2836	40.387	33.0294	28.4314	41.2197
		28	46-50	8.56155	7.69782	11.1217	11.7489	10.1767	13.7641	27.4268	20.7689	32.6979	41.1333	34.5431	46.8635	41.2991	33.9328	47.7091
		21	51-55	9.5613	8.1831	14.0182	12.9212	11.2629	14.7007	25.993	21.7111	28.8152	38.0896	30.3099	47.1162	41.575	35.9352	45.8082
		19	56-60	10.627	8.6324	12.501	12.4787	10.7151	17.8421	32.1723	24.1279	36.8647	49.1074	42.4616	61.3852	51.6095	40.1369	61.114
		23	61-65	11.7861	9.5975	13.9225	16.0157	10.524	18.3488	31.0616	24.3058	38.2242	57.8154	47.7103	68.6142	64.1889	53.3817	76.1601
		28	66-70	12.2116	10.7891	14.7341	16.8622	13.9636	20.3399	32.8164	27.5827	39.9494	60.1209	49.1707	78.4217	58.7016	52.9823	68.2588
		8	71-75	10.0605	9.30775	13.752	16.1803	13.4522	22.1181	33.996	26.1895	46.5245	55.8475	41.0938	67.1028	58.5816	47.6342	70.9317
		13	76-80	10.422	8.7599	17.5529	17.7298	16.3825	20.0455	32.6342	27.2186	44.8834	61.0391	52.3119	76.02	61.911	52.128	83.2456
		10	81+	10.2091	5.01173	21.1666	19.287	16.238	20.1994	43.6172	25.447	54.1683	56.9571	47.3654	75.139	48.2188	38.3911	59.7126
				Romberg EO			Semi-tandem EO			Tandem EO			One right EO			One left EO
variable	sex	n	age group	median	Q1	Q3	median	Q1	Q3	median	Q1	Q3	median	Q1	Q3	median	Q1	Q3
BtVmeanY [in mm/s]	female	28	20-25	6.4795	5.71505	8.20358	8.33105	6.74937	10.0505	15.4766	12.8058	17.6517	19.299	16.1397	24.0541	20.3329	17.362	25.972
		23	26-30	6.8426	5.5285	10.2448	7.8514	6.4728	9.2155	14.6485	12.6716	17.8887	22.7782	18.3593	24.5256	21.0846	19.1702	25.2614
		25	31-35	7.0504	6.5021	8.8711	8.8253	7.41905	10.7201	13.8001	12.0237	18.2262	23.155	18.5149	29.1687	21.887	17.9046	24.5582
		23	36-40	8.3451	6.9104	10.1677	8.5789	7.183	10.3802	19.7529	13.0324	22.1301	23.3905	18.2686	29.4415	24.4545	18.9787	26.9827
		31	41-45	7.5584	6.9379	9.2158	9.0119	8.0548	11.7161	20.1093	16.2568	25.4579	24.7152	19.9123	28.9549	24.7731	19.7813	32.9777
		23	46-50	7.3338	6.6616	9.4188	9.6677	7.03	11.1218	21.3927	14.4422	31.483	22.8783	19.3452	29.5548	22.9945	18.8605	26.1341
		31	51-55	8.0551	6.8277	9.8141	9.6623	7.1557	11.4434	23.6739	15.2917	27.6463	25.3246	20.3242	33.7833	28.7771	21.3575	33.7546
		25	56-60	8.7324	7.41125	11.2513	11.3432	9.76975	12.7881	24.6046	17.7311	32.1999	27.1799	21.4527	36.9924	33.7873	22.739	41.1362
		26	61-65	9.7443	7.52532	11.9661	9.96075	8.7599	11.6747	23.5156	17.5944	27.4797	32.9907	25.9863	40.0647	28.0049	25.5105	39.034
		29	66-70	10.1059	8.16555	11.4822	12.6386	9.6841	15.576	27.7403	21.004	35.9167	34.6616	28.6981	38.9186	33.4247	31.2375	41.4657
		15	71-75	10.1608	9.8422	12.2167	11.0953	9.6426	16.0019	31.0004	25.1916	38.027	35.11	29.5151	41.4862	37.875	30.6963	45.205
		5	76-80	13.9457	11.8253	17.1995	17.4167	16.7608	26.2682	28.3973	26.8274	65.653	40.466	33.9538	70.6318	49.5244	37.8202	62.4555
		5	81+	13.9065	8.69245	19.626	17.2461	12.7338	21.8254	39.061	21.5733	65.5664	42.4707	41.9776	59.6117	50.1283	31.4239	64.8949
	male	30	20-25	7.49155	5.7882	9.0448	10.5641	9.11467	12.3113	16.8296	14.433	21.7846	26.7336	21.6284	29.977	26.9941	20.7337	31.6553
		23	26-30	7.905	6.6401	9.6791	9.7453	8.158	10.885	16.5652	13.1577	25.059	23.8556	21.756	32.6103	25.8828	21.7227	29.5654
		37	31-35	7.9288	6.76095	10.6129	10.3482	8.4624	12.5613	17.2525	14.8993	25.7556	27.1444	19.9542	37.4275	27.5039	22.4458	36.0464
		18	36-40	8.4604	7.18315	10.1495	10.0952	8.45387	11.7105	15.6683	14.3914	19.8724	27.686	21.9904	34.3613	27.9624	19.4582	35.0532
		23	41-45	9.1033	6.6862	10.1554	10.0099	8.0698	11.5188	21.7882	16.3324	27.0363	26.3096	23.6302	33.7305	26.0986	23.5536	32.5552
		28	46-50	7.9255	6.73615	9.7062	8.9934	7.68615	11.5897	21.7732	13.591	25.9538	32.2622	22.534	39.8652	29.3016	22.8654	36.5769
		21	51-55	8.8554	7.76275	10.0598	11.1875	8.57845	12.7609	19.9673	16.4606	25.9868	27.6212	23.3488	34.4718	29.414	25.5358	34.0681
		19	56-60	10.562	7.991	11.7296	12.2979	9.6519	15.3762	29.0989	24.1082	34.6484	33.6366	30.4597	48.1082	35.4892	30.3524	47.9223
		23	61-65	10.1826	8.6131	12.3707	12.562	11.3535	15.0447	29.0999	21.7168	34.5377	40.0602	31.8818	49.0428	38.8508	33.9585	55.0063
		28	66-70	11.3817	9.22925	13.9726	15.4751	11.8881	17.6538	27.6797	21.9631	37.679	40.9105	30.9707	54.45	39.6346	34.9342	55.4321
		8	71-75	11.5668	10.5805	13.858	12.5005	11.3205	15.3117	24.0181	22.0875	43.1765	36.9375	28.5754	49.9681	39.0749	29.8461	52.4746
		13	76-80	12.1376	10.4456	14.7273	15.9946	13.2078	18.4945	39.2977	24.3795	44.3131	38.9532	34.3475	56.8468	45.4226	35.5973	70.258
		10	81+	14.5548	9.8045	18.8484	17.9031	14.3014	21.9889	43.8072	29.3169	83.4292	47.0314	39.7341	62.1855	41.2257	37.282	46.5088
Notes. Q1: first quartile, Q3: third quartile, EO: eyes open
