# Supplementary material for: Balance Performance across the Lifespan Assessed by the Leonardo Mechanograph®: A Cross-Sectional Study
Source: J Funct Morphol Kinesiol. 2019 Dec 19;5(1):1. doi: 10.3390/jfmk5010001 (PMC7739225; doi:10.3390/jfmk5010001)
Supplement: Supplementary file 1 [file jfmk-05-00001-s001.zip › Supplementary Table S1.xlsx]

## Sheet: Table S1
Table S1. Correlation matrix for COP parameters (log-transformed).
		Rom EO							Semi EO							Tandem EO							One right EO							One left EO
partial correlation		PLen	BtPLenX	BtPLenY	StdEIA	BtMeanvCoF	BtVmeanX	BtVmeanY	PLen	BtPLenX	BtPLenY	StdEIA	BtMeanvCoF	BtVmeanX	BtVmeanY	PLen	BtPLenX	BtPLenY	StdEIA	BtMeanvCoF	BtVmeanX	BtVmeanY	PLen	BtPLenX	BtPLenY	StdEIA	BtMeanvCoF	BtVmeanX	BtVmeanY	PLen	BtPLenX	BtPLenY	StdEIA	BtMeanvCoF	BtVmeanX	BtVmeanY
Rom EO	PLen	1	0.934667	0.932166	0.667367	0.878195	0.770288	0.830021	0.695225	0.686391	0.648733	0.466819	0.566244	0.543808	0.518695	0.610573	0.598419	0.582569	0.39552	0.415599	0.364686	0.412666	0.602103	0.588811	0.606825	0.522207	0.436613	0.417549	0.434276	0.58283	0.562708	0.591902	0.502736	0.425732	0.396549	0.426026
	BtPLenX	0.921808	1	0.749376	0.683609	0.87021	0.901608	0.674558	0.57367	0.596896	0.500442	0.389833	0.486539	0.505005	0.401483	0.525376	0.527304	0.491074	0.316034	0.387886	0.359353	0.369615	0.471852	0.458496	0.48441	0.374346	0.355429	0.336903	0.363982	0.458446	0.440586	0.473026	0.367648	0.351242	0.325585	0.36025
	BtPLenY	0.922385	0.708482	1	0.572563	0.770875	0.542772	0.887939	0.72227	0.681541	0.711424	0.478675	0.569691	0.508069	0.569388	0.620125	0.596	0.601852	0.418053	0.395397	0.329185	0.407767	0.650526	0.638643	0.647238	0.591737	0.460503	0.442931	0.448063	0.627823	0.607918	0.631377	0.563343	0.443466	0.414385	0.436516
	StdEIA	0.62522	0.643774	0.522103	1	0.699025	0.674738	0.605694	0.322756	0.359679	0.251624	0.367525	0.319391	0.35692	0.230491	0.331348	0.334078	0.312778	0.273092	0.290956	0.275374	0.278689	0.277579	0.26481	0.296195	0.19956	0.25168	0.235245	0.268336	0.262418	0.249203	0.287318	0.199116	0.247607	0.228909	0.271826
	BtMeanvCoF	0.853732	0.843099	0.733313	0.66393	1	0.922091	0.89876	0.483653	0.495152	0.428796	0.377885	0.578839	0.574562	0.506036	0.484311	0.494028	0.443757	0.346558	0.512641	0.497869	0.46932	0.37507	0.357487	0.4023	0.201699	0.417411	0.396503	0.437915	0.353354	0.334543	0.380634	0.198017	0.405706	0.379085	0.427095
	BtVmeanX	0.718888	0.881	0.456121	0.632954	0.899067	1	0.668456	0.345121	0.38936	0.264525	0.281184	0.456712	0.496117	0.349068	0.376703	0.399109	0.332793	0.244393	0.442623	0.449543	0.389134	0.234616	0.218415	0.266551	0.0616546	0.306128	0.287183	0.335066	0.220898	0.205501	0.250769	0.0706232	0.302603	0.281097	0.330154
	BtVmeanY	0.793131	0.601405	0.872838	0.551358	0.870082	0.578362	1	0.541829	0.513601	0.529363	0.409175	0.60332	0.549818	0.587202	0.517874	0.51237	0.488342	0.388512	0.502545	0.46706	0.478017	0.456334	0.440019	0.473844	0.306166	0.462518	0.442773	0.470461	0.429692	0.410431	0.450482	0.290766	0.442815	0.415281	0.45527
Semi EO	PLen	0.6473	0.505326	0.683583	0.244048	0.381957	0.221377	0.460069	1	0.969099	0.956445	0.729569	0.882967	0.824021	0.840433	0.653862	0.630081	0.635133	0.472218	0.427157	0.359465	0.439861	0.67373	0.661924	0.668542	0.619098	0.490286	0.473048	0.474353	0.654322	0.62866	0.665921	0.588805	0.48004	0.443224	0.482082
	BtPLenX	0.632902	0.527435	0.634361	0.28104	0.387263	0.266003	0.419042	0.964883	1	0.858399	0.713236	0.86867	0.886754	0.738906	0.633426	0.624002	0.602833	0.461257	0.42519	0.376122	0.42081	0.634017	0.628245	0.624131	0.582726	0.467951	0.458929	0.446251	0.617496	0.59742	0.626186	0.551018	0.459872	0.430579	0.458611
	BtPLenY	0.60631	0.436428	0.679536	0.178772	0.340262	0.150713	0.464915	0.953134	0.844137	1	0.690645	0.827297	0.686412	0.896841	0.629559	0.591344	0.625539	0.448575	0.398998	0.315252	0.429959	0.668986	0.651944	0.668895	0.615434	0.479594	0.455287	0.470592	0.648567	0.61919	0.662108	0.589558	0.468728	0.427053	0.473682
	StdEIA	0.405511	0.31769	0.424886	0.31104	0.289803	0.181125	0.332922	0.703888	0.685351	0.664037	1	0.703409	0.664732	0.659735	0.414401	0.393924	0.405916	0.412165	0.31401	0.265165	0.322018	0.422968	0.420066	0.417085	0.409492	0.347049	0.343066	0.331387	0.431026	0.416931	0.438951	0.392136	0.368331	0.347707	0.367704
	BtMeanvCoF	0.46544	0.36563	0.488064	0.210058	0.447505	0.302602	0.494185	0.87027	0.848637	0.817399	0.677932	1	0.951419	0.927431	0.579426	0.57629	0.546508	0.469833	0.56704	0.531029	0.53928	0.497938	0.480552	0.514679	0.340724	0.517297	0.496585	0.522226	0.475014	0.448624	0.506041	0.32734	0.506405	0.469223	0.529693
	BtVmeanX	0.435948	0.386667	0.412039	0.253282	0.439102	0.350456	0.423651	0.79953	0.871315	0.650565	0.632817	0.937229	1	0.772845	0.540474	0.55471	0.494074	0.44347	0.544898	0.532142	0.497808	0.440244	0.431034	0.449993	0.294619	0.474545	0.464758	0.471499	0.421654	0.402977	0.447612	0.279311	0.466673	0.439902	0.484554
	BtVmeanY	0.425658	0.285015	0.498854	0.125163	0.38426	0.199673	0.495891	0.816511	0.694923	0.889711	0.62473	0.914093	0.722303	1	0.556844	0.533842	0.54349	0.442697	0.525466	0.466583	0.523564	0.506509	0.482664	0.52846	0.356359	0.505148	0.475469	0.517631	0.48237	0.451098	0.514819	0.347446	0.493434	0.449809	0.519219
Tandem EO	PLen	0.516881	0.408903	0.547512	0.219865	0.314036	0.190325	0.378302	0.59236	0.56017	0.583052	0.334994	0.452119	0.398532	0.45095	1	0.965797	0.972974	0.799648	0.874697	0.776612	0.874286	0.647039	0.63896	0.643408	0.502531	0.54248	0.531836	0.524604	0.5877	0.562251	0.610764	0.492031	0.497736	0.461411	0.512743
	BtPLenX	0.493359	0.399651	0.513955	0.212309	0.304002	0.195878	0.353994	0.561632	0.545009	0.538205	0.304926	0.432274	0.399685	0.411298	0.955563	1	0.883645	0.72881	0.868916	0.855314	0.796069	0.632024	0.632937	0.61785	0.478605	0.55272	0.554468	0.520483	0.580821	0.564707	0.592899	0.472352	0.514864	0.490843	0.514977
	BtPLenY	0.496219	0.384993	0.533162	0.213641	0.29381	0.167778	0.365521	0.574977	0.531542	0.578841	0.333466	0.433565	0.365686	0.45018	0.969414	0.858988	1	0.807623	0.833971	0.670943	0.901912	0.626048	0.609777	0.633265	0.495102	0.507566	0.485708	0.504845	0.56711	0.533923	0.600104	0.485576	0.462767	0.416365	0.491753
	StdEIA	0.288549	0.194119	0.329631	0.181364	0.198104	0.0855889	0.264484	0.394551	0.376717	0.382489	0.348168	0.359313	0.325273	0.34519	0.762946	0.67568	0.77299	1	0.735833	0.605591	0.768895	0.443267	0.434566	0.44542	0.362073	0.395556	0.384618	0.387737	0.401687	0.380179	0.426423	0.361991	0.37479	0.34449	0.39496
	BtMeanvCoF	0.243173	0.204452	0.249329	0.148883	0.313206	0.238198	0.327946	0.296925	0.282079	0.293997	0.199585	0.408309	0.373395	0.392855	0.830886	0.810054	0.796851	0.687548	1	0.946225	0.955085	0.415813	0.408281	0.428575	0.188414	0.51775	0.511607	0.515202	0.358918	0.337638	0.396086	0.19984	0.475846	0.445851	0.5068
	BtVmeanX	0.161469	0.152325	0.151362	0.119311	0.276475	0.232995	0.265844	0.199291	0.20758	0.179305	0.129572	0.346599	0.34345	0.305262	0.690444	0.787699	0.574196	0.514583	0.91785	1	0.813692	0.358978	0.362709	0.359477	0.127808	0.499705	0.509105	0.48108	0.315178	0.306582	0.338045	0.1452	0.468595	0.455482	0.481018
	BtVmeanY	0.266947	0.211538	0.28561	0.155346	0.292181	0.204596	0.325319	0.329572	0.296862	0.342682	0.224	0.398374	0.341062	0.408286	0.833653	0.722415	0.879394	0.724927	0.943403	0.742761	1	0.425993	0.407996	0.450619	0.220698	0.487939	0.46711	0.502446	0.36811	0.336211	0.416784	0.230954	0.444746	0.400766	0.491914
One right EO	PLen	0.533852	0.380347	0.59869	0.188456	0.237755	0.0778166	0.349766	0.626895	0.577949	0.631372	0.361421	0.396822	0.324787	0.422473	0.576835	0.555101	0.558978	0.355804	0.269497	0.184007	0.303101	1	0.987675	0.97384	0.838922	0.881555	0.866283	0.825417	0.890067	0.866986	0.88721	0.784058	0.768952	0.734295	0.742728
	BtPLenX	0.517122	0.363227	0.584344	0.172897	0.213539	0.0557462	0.328259	0.612793	0.570512	0.611921	0.357518	0.373811	0.311525	0.393199	0.565256	0.554262	0.538474	0.344489	0.256707	0.185775	0.278668	0.985771	1	0.928942	0.852705	0.861001	0.878071	0.764624	0.882174	0.870067	0.862218	0.794547	0.755238	0.735094	0.70768
	BtPLenY	0.540142	0.396047	0.595388	0.210191	0.27316	0.118177	0.372096	0.621363	0.567097	0.631464	0.35532	0.418424	0.338055	0.449046	0.573457	0.538387	0.568333	0.359138	0.288243	0.186953	0.334987	0.969871	0.918032	1	0.772998	0.875115	0.817151	0.884613	0.861184	0.823516	0.885822	0.72639	0.758015	0.704249	0.767022
	StdEIA	0.509988	0.346436	0.582202	0.163254	0.146962	-0.0103849	0.269626	0.611061	0.573167	0.604304	0.387261	0.309092	0.256056	0.326577	0.497541	0.477528	0.481453	0.333294	0.12512	0.0449207	0.16973	0.851536	0.867399	0.779427	1	0.597261	0.613136	0.503176	0.781407	0.781438	0.735437	0.877758	0.541565	0.538081	0.469001
	BtMeanvCoF	0.308742	0.207745	0.358382	0.1331	0.24213	0.116193	0.319668	0.397881	0.363377	0.406122	0.259939	0.383532	0.326181	0.394572	0.409119	0.406799	0.38866	0.272307	0.347471	0.310633	0.337083	0.863331	0.8376	0.856137	0.601133	1	0.978728	0.958166	0.767183	0.741768	0.782692	0.564062	0.863001	0.825564	0.854386
	BtVmeanX	0.28221	0.181268	0.335107	0.110989	0.209936	0.0870275	0.290914	0.375421	0.350309	0.376357	0.253724	0.353423	0.309627	0.355494	0.391599	0.40463	0.358559	0.256259	0.333404	0.317683	0.30579	0.8454	0.858829	0.78639	0.621008	0.972958	1	0.88384	0.757265	0.746213	0.750582	0.575869	0.849809	0.831358	0.813301
	BtVmeanY	0.312434	0.225926	0.348106	0.158255	0.279086	0.163358	0.337649	0.382809	0.342192	0.397977	0.245282	0.397573	0.33103	0.415173	0.394459	0.374138	0.39154	0.268951	0.356206	0.298519	0.364842	0.795264	0.721641	0.866505	0.4918	0.947909	0.854348	1	0.711195	0.668209	0.760389	0.480757	0.820351	0.760013	0.855934
One left EO	PLen	0.523007	0.37898	0.580457	0.183127	0.234133	0.0845249	0.335946	0.611471	0.567528	0.612336	0.3772	0.387398	0.322151	0.407704	0.521226	0.511173	0.502455	0.321013	0.224038	0.158167	0.253963	0.876567	0.867632	0.843847	0.78282	0.736692	0.725328	0.670179	1	0.988189	0.968575	0.866122	0.883793	0.86344	0.817394
	BtPLenX	0.502034	0.36101	0.559561	0.17063	0.215346	0.0702949	0.31644	0.58402	0.546483	0.580818	0.363061	0.359208	0.303342	0.374236	0.493653	0.494874	0.46633	0.299023	0.201767	0.152648	0.219269	0.851275	0.854794	0.802173	0.78196	0.708786	0.714519	0.621974	0.986906	1	0.92164	0.87094	0.871604	0.882447	0.760722
	BtPLenY	0.527933	0.389169	0.580686	0.205413	0.256825	0.109612	0.3522	0.621286	0.57328	0.625409	0.382698	0.416148	0.344194	0.438985	0.541092	0.516328	0.534862	0.343091	0.2588	0.173281	0.303114	0.871477	0.842776	0.869969	0.735994	0.749641	0.711275	0.722919	0.964962	0.912715	1	0.808176	0.86879	0.802273	0.882939
	StdEIA	0.49133	0.342094	0.553797	0.165068	0.147033	0.00400486	0.255823	0.580604	0.541147	0.578643	0.370788	0.297565	0.242391	0.319776	0.489182	0.474484	0.473916	0.335945	0.14468	0.0731704	0.185925	0.794062	0.806258	0.731031	0.875074	0.566698	0.581792	0.469824	0.874936	0.878851	0.816169	1	0.651073	0.653444	0.559434
	BtMeanvCoF	0.302412	0.210841	0.342903	0.134371	0.238168	0.123076	0.303522	0.389778	0.358745	0.395952	0.288187	0.378042	0.325403	0.386098	0.3606	0.367288	0.340205	0.253778	0.30318	0.281739	0.291418	0.727819	0.710466	0.715426	0.534885	0.828807	0.811643	0.777609	0.872896	0.860223	0.851214	0.661136	1	0.97939	0.947823
	BtVmeanX	0.271102	0.18438	0.31139	0.116056	0.210349	0.102439	0.27421	0.348835	0.3269	0.349334	0.266424	0.33614	0.296882	0.336835	0.319703	0.341937	0.287636	0.221416	0.270032	0.271925	0.241179	0.687259	0.687269	0.652294	0.529618	0.783826	0.790447	0.704937	0.848095	0.87175	0.772411	0.661502	0.974774	1	0.868888
	BtVmeanY	0.299237	0.217757	0.332057	0.159771	0.260252	0.152297	0.314797	0.390098	0.354649	0.400411	0.285769	0.403391	0.343545	0.414612	0.375215	0.361838	0.372395	0.274765	0.338899	0.291643	0.347047	0.695924	0.652658	0.725823	0.454095	0.816656	0.76384	0.820664	0.795571	0.730737	0.868753	0.559724	0.935153	0.838262	1
Notes. The correlation coefficient (r) is reported. Bivariate correlations are presented above diagonal. Partial correlation accounting for the effect of age (years) are presented below the diagonal.
