# Supplementary material for: Balance Performance across the Lifespan Assessed by the Leonardo Mechanograph®: A Cross-Sectional Study
Source: J Funct Morphol Kinesiol. 2019 Dec 19;5(1):1. doi: 10.3390/jfmk5010001 (PMC7739225; doi:10.3390/jfmk5010001)
Supplement: Supplementary file 1 [file jfmk-05-00001-s001.zip › Supplementary Table S3.xlsx]

## Sheet: Table S3
Table S3. Age-and sex-related means and results of pairwise comparisons based on ANCOVA adjusted for body weight and height (log-transformed).
Test position	Variables	sex	age group 20-40 (A)				age group 41-60 (B)				age group 61-86 (C)				age group differences				sex differences
			mean	SE	-95% to 95% CI		mean	SE	-95% to 95% CI		mean	SE	-95% to 95% CI		Sig. groups	F (df)	p-value	partial eta squared	F (df)	p-value	partial eta squared
Rom EO	PLen	F	5.156	0.0349719	5.08691	5.22429	4.969	0.0341291	4.90172	5.03579	5.627	0.0426464	5.54342	5.71095	AB***, AC***, BC***	159.793 (2, 562)	<0.001	0.363	1.154 (1, 562)	0.283	0.002
		M	5.22	0.0364121	5.14815	5.29119	5.007	0.0391433	4.92996	5.08373	5.652	0.0375255	5.57852	5.72593
	PLenX	F	4.667	0.0413891	4.58595	4.74854	4.569	0.0403917	4.48938	4.64806	5.257	0.0504718	5.15755	5.35582	AB*, AC***, BC***	113.928 (2, 562)	<0.001	0.288	0.202 (1, 562)	0.653	0.000359
		M	4.684	0.0430935	4.59983	4.76912	4.584	0.0463259	4.49285	4.67484	5.161	0.0444113	5.07413	5.2486
	PLenY	F	4.7	0.0357153	4.63034	4.77065	4.435	0.0348547	4.36687	4.50379	5.063	0.0435529	4.97781	5.14891	AB***, AC***, BC***	159.876 (2, 562)	<0.001	0.363	6.232 (1, 562)	0.013*	0.011
		M	4.802	0.0371861	4.72888	4.87497	4.497	0.0399754	4.41821	4.57525	5.202	0.0383232	5.12711	5.27766
	StdElA	F	0.454	0.0716161	0.313789	0.595125	0.488	0.0698903	0.350807	0.625363	0.957	0.0873321	0.785616	1.12869	AC***, BC***, CA***	26.595 (2, 562)	<0.001	0.086	0.141 (1, 562)	0.708	0.00025
		M	0.379	0.0745653	0.232626	0.525548	0.487	0.0801584	0.329126	0.644019	0.943	0.0768455	0.792211	1.09409
	BtMeanvCoF	F	2.47	0.0324419	2.4065	2.53395	2.643	0.0316602	2.58041	2.70479	2.916	0.0395612	2.8385	2.99391	AB***, AC***, BC***	76.500 (2, 562)	<0.001	0.214	0.421 (1, 562)	0.516	0.001
		M	2.495	0.0337779	2.42868	2.56137	2.677	0.0363116	2.60611	2.74876	2.928	0.0348109	2.8595	2.99625
	BtVmeanX	F	1.982	0.0394394	1.90449	2.05943	2.243	0.0384891	2.16709	2.31829	2.546	0.0480943	2.45132	2.64026	AB***, AC***, BC***	73.863 (2, 562)	<0.001	0.208	0.793 (1, 562)	0.374	0.001
		M	1.96	0.0410636	1.87925	2.04056	2.255	0.0441437	2.16785	2.34127	2.437	0.0423193	2.35398	2.52023
	BtVmeanY	F	2.015	0.033062	1.95027	2.08015	2.109	0.0322653	2.04593	2.17268	2.352	0.0403174	2.27327	2.43165	AB**, AC***, BC***	54.766 (2, 562)	<0.001	0.163	4.828 (1, 562)	0.028*	0.009
		M	2.077	0.0344236	2.00974	2.14497	2.167	0.0370056	2.09475	2.24013	2.478	0.0354762	2.40843	2.5478
Semi EO	PLen	F	5.374	0.0344771	5.30634	5.44178	5.153	0.0336464	5.08733	5.21951	5.804	0.0420431	5.72134	5.8865	AB***, AC***, BC***	188.106 (2, 562)	<0.001	0.401	6.186 (1, 562)	0.013*	0.011
		M	5.533	0.035897	5.4629	5.60391	5.171	0.0385896	5.09488	5.24648	5.918	0.0369947	5.84497	5.99029
	PLenX	F	4.985	0.0361497	4.91391	5.05592	4.779	0.0352786	4.70987	4.84846	5.452	0.0440827	5.36561	5.53878	AB***, AC***, BC***	174.11 (2, 562)	<0.001	0.383	2.258 (1, 562)	0.133	0.004
		M	5.093	0.0376384	5.01894	5.1668	4.784	0.0404616	4.70501	4.86396	5.523	0.0387894	5.44663	5.59901
	PLenY	F	4.854	0.037276	4.78109	4.92753	4.609	0.0363777	4.53728	4.68018	5.236	0.0454561	5.14712	5.32569	AB***, AC***, BC***	159.885 (2, 562)	<0.001	0.363	10.803 (1, 562)	0.001**	0.019
		M	5.074	0.0388111	4.99743	5.1499	4.643	0.0417222	4.56116	4.72506	5.397	0.0399979	5.31889	5.47602
	StdElA	F	0.472	0.0684173	0.337214	0.605984	0.371	0.0667686	0.2395	0.501793	0.983	0.0834313	0.819334	1.14709	AB*, AC***, BC***	40.643 (2, 562)	<0.001	0.126	2.125 (1, 562)	0.145	0.004
		M	0.645	0.0712348	0.505364	0.785202	0.427	0.076578	0.27647	0.577298	1.091	0.0734131	0.946777	1.23517
	BtMeanvCoF	F	2.682	0.0305757	2.62212	2.74223	2.825	0.0298389	2.76603	2.88325	3.089	0.0372855	3.01621	3.16268	AB**, AC***, BC***	74.813 (2, 562)	<0.001	0.21	5.321 (1, 562)	0.021*	0.009
		M	2.802	0.0318349	2.73938	2.86444	2.845	0.0342228	2.77745	2.91189	3.188	0.0328084	3.124	3.25288
	BtVmeanX	F	2.293	0.0326516	2.22898	2.35724	2.451	0.0318648	2.38792	2.5131	2.738	0.0398169	2.6596	2.81601	AB***, AC***, BC***	77.613 (2, 562)	<0.001	0.216	1.433 (1, 562)	0.232	0.003
		M	2.361	0.0339962	2.29468	2.42823	2.459	0.0365463	2.38681	2.53038	2.794	0.0350358	2.72489	2.86253
	BtVmeanY	F	2.163	0.033432	2.09684	2.22818	2.28	0.0326264	2.21599	2.34415	2.522	0.0407686	2.44193	2.60209	AC***, BC***	50.29 (2, 562)	<0.001	0.152	10.299 (1, 562)	0.001**	0.018
		M	2.342	0.0348088	2.27388	2.41062	2.317	0.0374198	2.24372	2.39072	2.668	0.0358733	2.59789	2.73881
Tandem EO	PLen	F	5.998	0.0429587	5.91339	6.08215	6.007	0.0419235	5.92483	6.08952	6.667	0.0523859	6.56369	6.76949	AC***, BC***	145.778 (2, 562)	<0.001	0.342	0.579 (1, 562)	0.447	0.001
		M	6.096	0.0447278	6.00807	6.18378	5.944	0.0480828	5.84962	6.03851	6.742	0.0460956	6.65162	6.83271
	PLenX	F	5.55	0.0397386	5.47236	5.62847	5.626	0.038781	5.5495	5.70185	6.247	0.0484592	6.15153	6.3419	AC***, BC***	155.699 (2, 562)	<0.001	0.357	1.193 (1, 562)	0.275	0.002
		M	5.672	0.0413751	5.59123	5.75377	5.587	0.0444786	5.49956	5.67429	6.31	0.0426404	6.22657	6.39408
	PLenY	F	5.513	0.0492785	5.416	5.60959	5.465	0.0480911	5.37083	5.55975	6.154	0.0600926	6.0355	6.27157	AB*, AC***, BC***	120.948 (2, 562)	<0.001	0.301	0.423 (1, 562)	0.516	0.001
		M	5.608	0.0513079	5.5071	5.70865	5.38	0.0551564	5.27158	5.48825	6.252	0.0528769	6.14852	6.35624
	StdElA	F	0.83	0.0942329	0.644481	1.01466	0.973	0.0919621	0.792139	1.1534	1.645	0.114912	1.41953	1.87095	AC***, BC***	41.925 (2, 562)	<0.001	0.13	0.035 (1, 562)	0.851	6.3e-05
		M	0.854	0.0981136	0.660842	1.04627	0.8	0.105473	0.592641	1.00698	1.734	0.101114	1.5355	1.93271
	BtMeanvCoF	F	3.283	0.0352507	3.2133	3.35178	3.669	0.0344013	3.60095	3.73609	3.877	0.0429864	3.79253	3.9614	AB***, AC***, BC***	122.374 (2, 562)	<0.001	0.303	0.231 (1, 562)	0.631	0.000412
		M	3.336	0.0367024	3.26422	3.4084	3.615	0.0394554	3.53764	3.69264	3.934	0.0378247	3.85969	4.00828
	BtVmeanX	F	2.835	0.0331902	2.77008	2.90047	3.287	0.0323904	3.22351	3.35076	3.457	0.0404737	3.37767	3.53666	AB***, AC***, BC***	150.914 (2, 562)	<0.001	0.349	0.696 (1, 562)	0.405	0.001
		M	2.913	0.034557	2.84508	2.98084	3.258	0.0371491	3.18516	3.33109	3.502	0.0356138	3.43227	3.57218
	BtVmeanY	F	2.798	0.0416413	2.71586	2.87944	3.127	0.0406379	3.04693	3.20657	3.364	0.0507794	3.26424	3.46372	AB***, AC***, BC***	81.22 (2, 562)	<0.001	0.224	0.154 (1, 562)	0.695	0.000274
		M	2.848	0.0433561	2.76318	2.9335	3.051	0.0466082	2.95957	3.14266	3.444	0.044682	3.35651	3.53204
One right EO	PLen	F	2.798	0.0416413	2.71586	2.87944	3.127	0.0406379	3.04693	3.20657	3.364	0.0507794	3.26424	3.46372	AB***, AC***, BC***	205.798 (2, 562)	<0.001	0.423	6.42 (1, 562)	0.012*	0.011
		M	2.848	0.0433561	2.76318	2.9335	3.051	0.0466082	2.95957	3.14266	3.444	0.044682	3.35651	3.53204
	PLenX	F	6.252	0.0445612	6.1649	6.33995	5.968	0.0434874	5.88257	6.05341	6.826	0.0543401	6.71953	6.93299	AB***, AC***, BC***	209.93 (2, 562)	<0.001	0.428	4.681 (1, 562)	0.031*	0.008
		M	6.419	0.0463963	6.32813	6.51039	5.951	0.0498764	5.85307	6.049	7.003	0.0478151	6.90887	7.09671
	PLenY	F	5.901	0.0479036	5.80693	5.99511	5.609	0.0467492	5.51701	5.70066	6.475	0.0584159	6.35996	6.58944	AB***, AC***, BC***	174.692 (2, 562)	<0.001	0.383	8.649 (1, 562)	0.003**	0.015
		M	6.087	0.0498763	5.9886	6.18453	5.684	0.0536175	5.57834	5.78897	6.691	0.0514015	6.59033	6.79226
	StdElA	F	2.898	0.0972332	2.7074	3.08937	1.457	0.0948902	1.27111	1.64388	3.421	0.118571	3.18814	3.65393	AB***, AC***, BC***	258.723 (2, 562)	<0.001	0.479	1.219 (1, 562)	0.27	0.002
		M	3.038	0.101237	2.83921	3.23691	1.393	0.108831	1.1795	1.60703	3.709	0.104333	3.50415	3.91401
	BtMeanvCoF	F	3.759	0.0400679	3.6804	3.8378	3.916	0.0391024	3.83953	3.99314	4.265	0.0488607	4.16951	4.36146	AB*, AC***, BC***	78.674 (2, 562)	<0.001	0.219	6.622 (1, 562)	0.01*	0.012
		M	3.891	0.0417179	3.80946	3.97334	3.955	0.0448471	3.8673	4.04348	4.443	0.0429937	4.35876	4.52766
	BtVmeanX	F	3.45	0.0390685	3.37325	3.52672	3.625	0.038127	3.54975	3.69953	3.959	0.047642	3.86564	4.0528	AB***, AC***, BC***	81.429 (2, 562)	<0.001	0.225	4.698 (1, 562)	0.031*	0.008
		M	3.574	0.0406774	3.49412	3.65392	3.629	0.0437285	3.54293	3.71472	4.118	0.0419213	4.03534	4.20002
	BtVmeanY	F	3.099	0.0433991	3.01333	3.18382	3.265	0.0423533	3.18229	3.34867	3.608	0.0529229	3.5037	3.71161	AB***, AC***, BC***	66.643 (2, 562)	<0.001	0.192	8.856 (1, 562)	0.003**	0.016
		M	3.241	0.0451863	3.15257	3.33007	3.361	0.0485757	3.26603	3.45685	3.806	0.0465681	3.71472	3.89766
One left EO	PLen	F	6.616	0.0467276	6.52373	6.7073	6.342	0.0456016	6.25226	6.4314	7.152	0.0569819	7.0405	7.26435	AB***, AC***, BC***	184.266 (2, 562)	<0.001	0.396	3.801 (1, 562)	0.052	0.007
		M	6.804	0.0486519	6.70858	6.89971	6.276	0.0523012	6.173	6.37846	7.338	0.0501397	7.23985	7.43681
	PLenX	F	6.321	0.0472436	6.2284	6.41399	6.051	0.0461051	5.96087	6.14199	6.845	0.0576111	6.73209	6.9584	AB***, AC***, BC***	173.953 (2, 562)	<0.001	0.382	2.71 (1, 562)	0.1	0.005
		M	6.501	0.0491891	6.40474	6.59798	5.967	0.0528787	5.86356	6.07129	7.012	0.0506933	6.91283	7.11197
	PLenY	F	5.921	0.0478023	5.82741	6.0152	5.681	0.0466504	5.58923	5.77249	6.49	0.0582924	6.37599	6.60498	AB***, AC***, BC***	170.353 (2, 562)	<0.001	0.377	5.306 (1, 562)	0.022*	0.009
		M	6.113	0.0497708	6.01523	6.21075	5.658	0.0535041	5.55285	5.76303	6.695	0.0512928	6.59376	6.79526
	StdElA	F	2.84	0.108875	2.62614	3.05384	1.525	0.106252	1.31665	1.73405	3.533	0.132768	3.27248	3.79404	AB***, AC***, BC***	218.817 (2, 562)	<0.001	0.438	0.655 (1, 562)	0.419	0.001
		M	3.082	0.113359	2.8597	3.30502	1.327	0.121862	1.08803	1.56675	3.787	0.116825	3.55764	4.01658
	BtMeanvCoF	F	3.806	0.0404645	3.72629	3.88525	3.994	0.0394895	3.9169	4.07203	4.301	0.0493444	4.20437	4.39821	AB*, AC***, BC***	70.665 (2, 562)	<0.001	0.201	3.29 (1, 562)	0.075	0.006
		M	3.934	0.0421309	3.85111	4.01661	3.96	0.0452911	3.87119	4.04912	4.452	0.0434193	4.36692	4.53748
	BtVmeanX	F	3.512	0.0410552	3.43089	3.59217	3.704	0.0400659	3.62548	3.78287	3.994	0.0500646	3.89584	4.09252	AB*, AC***, BC***	63.585 (2, 562)	<0.001	0.185	2.062 (1, 562)	0.152	0.004
		M	3.631	0.0427459	3.54718	3.71511	3.652	0.0459522	3.56172	3.74224	4.126	0.044053	4.03981	4.21287
	BtVmeanY	F	3.112	0.0422295	3.02869	3.19459	3.334	0.0412119	3.25266	3.41456	3.639	0.0514967	3.53827	3.74057	AB***, AC***, BC***	72.009 (2, 562)	<0.001	0.204	4.673 (1, 562)	0.031*	0.008
		M	3.243	0.0439686	3.15641	3.32914	3.342	0.0472666	3.24965	3.43533	3.808	0.0453131	3.71944	3.89745
Notes. F= females, M= men, SE= Standard Error, EO= eyes open, p-value ***p<0.001, **p<0.01, *p<0.05. Statistical model includes COP parameter as dependent variable, age group and sex as fixed factors and body height and weight as covariates. Covariates appearing in the model are evaluated at the following values: body height = 171 cm; weight = 76.4 kg. For abbreviations see Table 1.
